# Supplementary material for: Human Papillomaviruses-Associated Cancers: An Update of Current Knowledge
Source: Viruses. 2021 Nov 6;13(11):2234. doi: 10.3390/v13112234 (PMC8623401; doi:10.3390/v13112234)
Supplement: Supplementary file 1 [file viruses-13-02234-s001.zip]

Archive with 1 entries (1 files):
- viruses-1404240-supplementary.pdf
